# Supplementary material for: Bridging the Evidence–Practice Gap in Early Burn Injury Care: A Comprehensive Evidence Synthesis of Global Guidelines, Consensus, and Systematic Reviews for Resource-Limited Settings
Source: Eur Burn J. 2026 Jun 10;7(2):34. doi: 10.3390/ebj7020034 (PMC13298258; doi:10.3390/ebj7020034)
Supplement: Supplementary file 1 [file ebj-07-00034-s001.zip]

Archive with 5 entries (5 files):
- File S1-Literature retrieval process.pdf
- File S2-General information of the included literature.pdf
- File S3-Literature quality appraisal.xls
- File S4-ICC of included guidelines.pdf
- File S5-Evidence quality assurance and peer validation.pdf
