# Supplementary material for: Bridging the Evidence–Practice Gap in Early Burn Injury Care: A Comprehensive Evidence Synthesis of Global Guidelines, Consensus, and Systematic Reviews for Resource-Limited Settings
Source: Eur Burn J. 2026 Jun 10;7(2):34. doi: 10.3390/ebj7020034 (PMC13298258; doi:10.3390/ebj7020034)
Supplement: Supplementary file 1 [file ebj-07-00034-s001.zip › File S3-Literature quality appraisal.xls]

## Sheet: Guidelines Quality Appraisal1
Included Guidelines			R1_item1	R1_item2	R1_item3	R1_item4	R1_item5	R1_item6	R1_item7	R1_item8	R1_item9	R1_item10	R1_item11	R1_item12	R1_item13	R1_item14	R1_item15	R1_item16	R1_item17	R1_item18	R1_item19	R1_item20	R1_item21	R1_item22	R1_item23	R2_item1	R2_item2	R2_item3	R2_item4	R2_item5	R2_item6	R2_item7	R2_item8	R2_item9	R2_item10	R2_item11	R2_item12	R2_item13	R2_item14	R2_item15	R2_item16	R2_item17	R2_item18	R2_item19	R2_item20	R2_item21	R2_item22	R2_item23	R3_item1
1	Cartotto R,2024	American Burn Association Clinical Practice Guidelines on Burn Shock Resuscitation	6	7	6	4	6	7	7	6	1	4	6	7	4	1	6	6	7	6	6	6	4	1	1	7	7	7	5	1	7	7	7	1	1	7	7	1	1	7	7	7	1	1	7	7	1	1	7
2	Cartotto R,2023	Clinical Practice Guideline: Early Mobilization and Rehabilitation of Critically Ill Burn Patients	6	7	6	6	4	7	7	5	3	5	6	6	3	1	5	6	7	6	7	4	4	1	1	7	7	7	7	1	7	7	7	5	1	7	7	4	1	7	6	7	7	1	2	7	1	1	7
3	Yoshino Y，2020	Wound, pressure ulcer and burn guidelines-6: Guidelines for the management of burns, second edition	5	4	4	5	5	4	6	6	4	5	7	7	6	7	7	7	7	2	7	7	5	4	6	7	4	7	7	7	4	1	5	1	7	7	7	4	7	7	7	7	1	7	1	7	7	7	7
4	Romanowski KS，2020	American Burn Association Guidelines on the Management of Acute Pain in the Adult Burn Patient: A Review of the Literature, a Compilation of Expert Opinion and Next Steps	5	4	4	6	5	3	6	3	4	6	6	7	1	1	6	6	7	3	6	5	2	7	7	7	4	4	2	1	1	3	3	7	7	7	7	5	4	7	7	7	4	7	7	4	7	7	7
5	BBA，2019	Management of Burns in Pre - Hospital Trauma Care	4	7	6	7	5	4	7	1	1	7	5	7	4	1	7	7	7	1	4	1	4	4	7	7	4	7	4	1	7	6	5	1	7	1	7	4	1	7	7	7	1	1	1	7	7	7	7
6	British Burns Association,2018	British Burn Association (BBA):Guidelines for pre-hospital care first aid clinical practice guidelines	1	4	1	4	1	1	2	1	1	1	1	4	1	1	5	5	5	2	2	1	1	1	1	7	4	4	2	1	4	1	1	1	1	1	7	1	1	4	4	7	1	1	1	1	1	1	7
7	ISBI，2018	ISBI Practice Guidelines Committee.ISBI Practice Guidelines for Burn Care, Part 2	5	5	5	7	6	7	1	1	1	6	6	7	7	1	7	7	7	6	6	7	6	1	7	7	4	7	7	7	7	1	1	1	1	7	7	7	6	7	7	7	7	1	7	1	1	7	7
8	European Burns Association，2017	European Burns Association (EBA): European practice quidelines for burn care - Minimum level of burn care provision in Europe	5	5	6	6	5	6	4	1	1	5	4	6	4	6	6	5	6	4	7	4	5	1	7	7	4	7	7	7	7	1	4	1	1	7	7	1	7	7	7	7	7	9	1	7	7	7	7
9	ISBI，2016	ISBI Practice Guidelines for Burn Care	6	7	6	6	6	7	6	6	2	4	7	7	7	5	7	6	7	4	6	7	5	1	7	7	7	7	7	7	7	5	6	1	1	7	7	7	1	7	7	7	7	7	4	7	4	7	7
10	Velde等，2007	European first aid guidelines	5	6	5	7	1	7	6	6	7	7	7	7	7	4	7	7	7	1	1	1	6	7	7	7	4	7	4	1	7	7	4	7	7	7	7	1	1	7	7	7	1	7	1	4	7	1	7
[truncated: 22 more columns]

## Sheet: Standardised Scores
Guidelines			Domain 1: Scope and purpose	Domain 2: Stakeholder involvement	Domain 3: Rigor	Domain 4: Clarity	Domain 5: Applicability	Domain 6: Independence	≥60％	≤30％	Quality evaluation
1	Cartotto R,2024	American Burn Association Clinical Practice Guidelines on Burn Shock Resuscitation	0.962963	0.611111	0.555556	0.87037	0.597222	0.0833333	3	1	B
2	Cartotto R,2023	Clinical Practice Guideline: Early Mobilization and Rehabilitation of Critically Ill Burn Patients	0.962963	0.666667	0.604167	0.87037	0.666667	0.0833333	5	1	B
3	Yoshino Y，2020	Wound, pressure ulcer and burn guidelines-6: Guidelines for the management of burns, second edition	0.796296	0.814815	0.791667	1	0.513889	0.888889	5	0	B
4	Romanowski KS，2020	American Burn Association Guidelines on the Management of Acute Pain in the Adult Burn Patient: A Review of the Literature, a Compilation of Expert Opinion and Next Steps	0.740741	0.444444	0.611111	0.925926	0.527778	0.944444	4	0	B
5	BBA，2019	Management of Burns in Pre - Hospital Trauma Care	0.87037	0.62963	0.555556	1	0.277778	0.805556	4	1	B
6	British Burns Association,2018	British Burn Association (BBA):Guidelines for pre-hospital care first aid clinical practice guidelines	0.611111	0.351852	0.291667	0.777778	0.138889	0.194444	2	3	C	不推荐
7	ISBI，2018	ISBI Practice Guidelines Committee.ISBI Practice Guidelines for Burn Care, Part 2	0.833333	0.981481	0.534722	0.888889	0.680556	0.527778	4	0	B
8	European Burns Association，2017	European Burns Association (EBA): European practice quidelines for burn care - Minimum level of burn care provision in Europe	0.851852	0.814815	0.444444	0.814815	0.75	0.5	4	0	B
9	ISBI，2016	ISBI Practice Guidelines for Burn Care	0.962963	0.962963	0.673611	0.87037	0.819444	0.444444	5	0	B
10	Velde，2007	European first aid guidelines	0.851852	0.611111	0.791667	1	0.375	0.777778	5	0	B

## Sheet: Consensus Quality Appraisal
Included expert consensus			R1_item 1	R1_item 2	R1_item 3	R1_item 4	R1_item 5	R1_item 6	R2_item 1	R2_item 2	R2_item 3	R2_item 4	R2_item 5	R2_item 6	R3_item 1	R3_item 2	R3_item 3	R3_item 4	R3_item 5	R3_item 6
1	SMEA(2025)	Expert consensus on early treatment of burns in ship environment	Y	Y	Y	Y	Y	Y	Y	Y	Y	Y	Y	Y	Y	Y	Y	Y	Y	Y
2	CBA(2024)	Expert consensus on the treatment of second-degree burn wounds Ⅰ: pre-hospital first aid and non-surgical treatment	Y	Y	Y	Y	Y	Y	Y	Y	Y	Y	Y	Y	Y	Y	Y	Y	Y	Y
3	CBA(2024)	Expert consensus on the treatment of second-degree burn wounds Ⅱ : surgical treatment and infection prevention and treatment	Y	Y	Y	Y	Y	Y	Y	Y	Y	Y	Y	Y	Y	Y	Y	Y	Y	Y
4	NSW ACI(2024)	Clinical guidelines for minor burn management, 4th edition	U	Y	U	Y	Y	U	U	Y	Y	Y	Y	U	U	Y	Y	Y	Y	U
5	Feng P et al(2023)	Expert consensus on care of artificial airway for inhalation injury	Y	Y	Y	Y	Y	Y	Y	Y	Y	Y	Y	Y	Y	Y	Y	Y	Y	Y
6	Zhu F et al(2022)	National expert consensus on proneposition therapy in adult burn patients	Y	Y	Y	Y	Y	Y	Y	Y	Y	Y	Y	Y	Y	Y	Y	Y	Y	Y
7	Wang Y et al(2021)	National expert consensus on the clinical application of eschar dermabrasion in bum wounds	Y	Y	Y	Y	Y	Y	Y	Y	Y	Y	Y	Y	Y	Y	Y	Y	Y	Y
8	BTB-CGS(2020)	National experts consensus on prevention and treatmentof burn shock	Y	Y	Y	Y	Y	Y	Y	Y	Y	Y	Y	Y	Y	Y	Y	Y	Y	Y
9	Legrand M et al(2020)	Management of severe thermal burns in the acute phase in adults and children	Y	Y	Y	Y	Y	Y	Y	Y	Y	Y	Y	Y	Y	Y	Y	Y	Y	Y
10	NSW ACI(2019)	Clinical guidelines for burn patient management, 4th edition	U	Y	U	Y	Y	U	U	Y	Y	Y	Y	U	U	Y	Y	Y	Y	U
11	NSW ACI(2019)	Clinical quidelines for escharotomy for burn patients	U	Y	U	Y	Y	Y	U	Y	Y	Y	Y	Y	U	Y	Y	Y	Y	Y
12	BTB-CGS(2018)	National experts consensus on tracheotomy and intubation for burn patients	Y	Y	U	Y	Y	Y	Y	Y	Y	Y	Y	Y	Y	Y	Y	Y	Y	Y
13	Driscoll IR et al(2018)	Burn Casualty Care in the Deployed Setting	Y	Y	Y	Y	Y	Y	Y	U	Y	Y	Y	Y	Y	U	Y	Y	Y	Y
14	Cancio LCet al(2017)	Guidelines for Burn Care Under Austere Conditions: Surgical and Nonsurgical Wound Management	Y	Y	U	Y	Y	Y	Y	Y	Y	Y	Y	Y	Y	Y	Y	Y	Y	Y
15	Young AWet al(2017)	Guideline for Burn Care Under Austere Conditions: Special Care Topics	Y	Y	U	Y	Y	Y	Y	Y	Y	Y	Y	Y	Y	Y	Y	Y	Y	Y
16	Cancio LCet al(2017)	Guidelines for Burn Care Under Austere Conditions: Special Etiologies: Blast, Radiation, and Chemical Injuries	Y	Y	U	Y	Y	Y	Y	Y	Y	Y	Y	Y	Y	Y	Y	Y	Y	Y
17	Kearns RD et al(2016)	Guidelines for Burn Care Under Austere Conditions: Introduction to Burn Disaster, Airway and Ventilator Management, and Fluid Resuscitation	Y	Y	U	Y	U	Y	Y	Y	Y	Y	Y	Y	Y	Y	Y	Y	U	Y
18	Yasti AC et al(2015)	Guideline and treatment algorithm for burn injuries	Y	Y	Y	U	N	N	Y	Y	Y	Y	N	U	Y	Y	Y	U	N	N
19	Atiyeh B et al(2014)	International Best Practice Guidelines: Effective skin and wound management of non complex burns	Y	Y	U	Y	Y	Y	Y	Y	Y	Y	Y	N	Y	Y	Y	Y	Y	Y
20	Luo GX et al(2014)	Guideline for diagnosis, prophylaxis and treatment of invasive fungal infection post burn injury in China 2013.	Y	Y	U	Y	Y	Y	Y	Y	Y	Y	Y	N	Y	Y	U	Y	Y	Y
21	Editorial Board of Chinese Journal of Burns(2013)	Guidelines for pain management in adult burns	Y	Y	U	Y	Y	Y	Y	Y	Y	Y	Y	N	Y	Y	U	Y	Y	Y
22	CMDA(2012)	Diagnostic criteria and treatment guidelines for burn infections	Y	Y	U	Y	Y	Y	Y	Y	Y	Y	Y	N	Y	Y	U	Y	Y	Y
23	NSW ACI(2011)	Clinical practice guidelines on nutrition burn patient management	Y	U	Y	Y	Y	Y	Y	U	Y	Y	Y	Y	Y	U	Y	Y	Y	Y
24	Alsbjörn B et al(2007)	Guidelines for the management of partial-thickness burns in a general hospital or community setting--recommendations of a European working party	Y	Y	U	Y	Y	Y	Y	Y	Y	Y	Y	N	Y	Y	Y	Y	Y	Y
25	Haberal M et al(2006)	Guidelines for dealing with disasters involving large numbers of extensive burns	Y	U	U	Y	U	U	Y	Y	Y	Y	Y	U	Y	U	U	Y	N	N
26	Allison K et al(2004)	Consensus on the prehospital approach to burns patient management	Y	U	U	Y	Y	Y	Y	Y	U	Y	Y	Y	Y	Y	U	Y	Y	Y
note:Y:Yes,N:No,U:Unclear, NA:Not applicable;item1:Were the sources of the opinions clearly identified? item2:Were the opinions derived from experts influential in the field? item3:Were the opinions focused on the benefits to the population addressed by the research? item4:Were the conclusions based on the analysis results, and were the opinions logically presented? item5:Were existing literature…

## Sheet: Quality Appraisal of SR
Included Systematic reviews			R1_ item1	R1_ item2	R1_ item3	R1_ item4	R1_ item5	R1_ item6	R1_ item7	R1_ item8	R1_ item9	R1_ item10	R1_ item11	R2_ item1	R2_ item2	R2_ item3	R2_ item4	R2_ item5	R2_ item6	R2_ item7	R2_ item8	R2_ item9	R2_ item10	R2_ item11	R3_item1	R3_item2	R3_item3	R3_item4	R3_item5	R3_item6	R3_item7	R3_item8	R3_item9	R3_item10	R3_item11
1	Hsiao KH，2024	Adapted approaches to initial fluid management of patients with major burns in resource-limited settings: A systematic review	Y	Y	Y	Y	Y	Y	Y	Y	Y	Y	Y	Y	Y	Y	Y	Y	Y	Y	Y	Y	Y	Y	Y	Y	Y	Y	Y	Y	Y	Y	Y	Y	Y
2	Sarda NN,2024	Screening and Phasewise Management of Burn Injuries	Y	U	Y	Y	U	U	U	U	U	Y	N	N	N	U	U	N	N	U	U	U	Y	N	N	N	U	U	N	N	U	U	U	Y	N
3	Hsiao KH，2024	Oral/enteral fluid resuscitation in the initial management of major burns: A systematic review and meta-analysis of human and animal studies	Y	Y	Y	Y	Y	Y	Y	Y	Y	Y	N	Y	Y	Y	Y	Y	Y	Y	Y	Y	Y	N	Y	Y	Y	Y	Y	Y	Y	Y	Y	Y	N
4	Li WJ，2023	Effects of different dressings in the treatment of burn wounds: a network meta-analysis	Y	Y	Y	Y	Y	Y	U	Y	Y	Y	Y	Y	Y	Y	Y	Y	Y	Y	Y	Y	Y	Y	Y	Y	Y	Y	Y	Y	Y	Y	Y	Y	Y
5	Hafizurrachman M,2023	Review of Traditional First Aid for Burn Injuries in the 21st Century	Y	Y	Y	Y	Y	Y	U	U	U	Y	N	N	U	Y	Y	Y	Y	U	Y	Y	Y	N	N	Y	Y	Y	Y	Y	U	U	N	Y	N
6	Abazari M,2022	A Systematic Review on Classification, Identification, and Healing Process of Burn Wound Healing	Y	U	Y	Y	U	U	U	U	U	Y	Y	N	N	N	N	N	N	N	U	N	U	Y	N	N	N	U	U	N	N	U	U	Y	Y
7	Knappskog K,2022	Vasoactive and/or inotropic drugs in initial resuscitation of burn injuries: A systematic review	Y	Y	Y	Y	Y	Y	Y	Y	U	Y	N	Y	Y	Y	Y	Y	Y	Y	Y	U	Y	Y	Y	Y	Y	Y	Y	Y	Y	Y	U	Y	Y
8	Miroshnychenko A，2021	Comparison of early surgical intervention to delayed surgical intervention for treatment of thermal burns in adults: A systematic review and meta-analysis	Y	Y	Y	Y	Y	Y	Y	Y	Y	Y	Y	N	Y	Y	Y	Y	Y	Y	Y	Y	Y	Y	Y	Y	Y	Y	Y	Y	Y	Y	Y	Y	Y
9	Ziegler B，2020	Evidence and Trends in Burn Wound Debridement: An Evidence Map	Y	Y	Y	Y	Y	U	Y	Y	U	Y	Y	N	U	Y	N	Y	U	U	U	N	Y	Y	Y	Y	Y	N	Y	U	Y	Y	U	Y	Y
10	Harshman Jamie，2019	Emergency Care of the Burn Patient Before the Burn Center: A Systematic Review and Meta-analysis	Y	Y	Y	Y	U	U	Y	Y	U	Y	Y	Y	Y	Y	Y	Y	Y	Y	Y	U	Y	Y	Y	Y	Y	Y	Y	Y	Y	Y	U	Y	Y
11	Nímia HH，2019	Comparative study of Silver Sulfadiazine with other materials for healing and infection prevention in burns: A systematic review and meta-analysis	Y	Y	Y	Y	Y	Y	Y	Y	U	Y	Y	Y	Y	U	U	Y	U	Y	Y	Y	Y	Y	N	Y	Y	Y	Y	Y	Y	Y	U	Y	Y
12	Jaspers MEH，2019	A systematic review on the quality of measurement techniques for the assessment of burn wound depth or healing potential	Y	Y	Y	Y	Y	Y	Y	Y	U	Y	Y	N	U	N	U	Y	Y	Y	Y	Y	Y	Y	N	U	U	Y	N	N	N	U	U	Y	N
13	Reid A，2019	Inhalational injury and the larynx: A review	Y	Y	Y	Y	U	U	U	U	U	Y	Y	N	U	U	Y	N	N	N	U	N	Y	N	Y	Y	Y	Y	Y	Y	Y	Y	Y	Y	Y
14	Kwa KAA，2019	A systematic review on surgical and nonsurgical debridement techniques of burn wounds	Y	Y	Y	Y	Y	Y	Y	Y	U	Y	Y	Y	Y	Y	Y	Y	Y	Y	U	Y	Y	Y	U	U	Y	N	U	N	U	U	N	Y	Y
15	Morgan Michael，2018	Burn Pain: A Systematic and Critical Review of Epidemiology, Pathophysiology, and Treatment	Y	Y	Y	Y	U	U	U	U	Y	Y	Y	N	U	Y	N	N	N	N	N	N	Y	N	Y	Y	Y	Y	Y	Y	Y	Y	Y	Y	Y
16	Kao Yuan，2018	Fluid Resuscitation in Patients With Severe Burns: A Meta-analysis of Randomized Controlled Trials	Y	Y	Y	Y	Y	Y	Y	Y	Y	Y	Y	Y	Y	Y	Y	Y	U	Y	Y	Y	Y	Y	Y	Y	Y	Y	Y	Y	Y	Y	Y	Y	Y
17	Scheffler M，2018	Efficacy of non-pharmacological interventions for procedural pain relief in adults undergoing burn wound care: A systematic review and meta-analysis of randomized controlled trials	Y	Y	Y	Y	Y	Y	Y	Y	Y	Y	Y	Y	Y	Y	Y	Y	Y	Y	Y	Y	Y	Y	N	Y	Y	Y	N	N	U	U	N	Y	Y
18	Deutsch CJ，2018	The diagnosis and management of inhalation injury: An evidence based approach	Y	Y	Y	Y	Y	Y	U	U	U	Y	Y	N	U	Y	U	N	N	U	U	N	Y	Y	Y	Y	Y	Y	Y	Y	Y	Y	N	Y	Y
19	Yang Chao，2018	Efficacy and feasibility of opioids for burn analgesia: An evidence-based qualitative review of randomized controlled trials	Y	Y	Y	Y	Y	Y	U	U	U	Y	Y	N	Y	Y	Y	Y	U	Y	Y	Y	Y	Y	N	Y	Y	Y	Y	U	Y	Y	Y	Y	Y
20	Ramos G，2017	Systemic antimicrobial prophylaxis in burn patients: systematic review	Y	Y	Y	Y	Y	Y	Y	Y	U	Y	Y	N	U	Y	Y	U	N	Y	Y	N	Y	Y	Y	Y	Y	Y	Y	N	Y	Y	N	Y	Y
21	Goodwin NS,2016	The efficacy of hydrogel dressings as a first aid measure for burn wound management in the pre-hospital setting: a systematic review of the literature	Y	Y	Y	Y	Y	Y	Y	Y	U	Y	N	N	U	Y	Y	N	Y	Y	N	N	Y	N	Y	Y	Y	Y	N	Y	Y	Y	U	Y	N
22	Wasiak J，2013	Dressings for superficial and partial thickness burns	Y	Y	Y	Y	Y	Y	Y	Y	Y	Y	Y	Y	Y	Y	Y	Y	Y	Y	Y	Y	Y	Y	Y	Y	Y	Y	Y	Y	Y	Y	Y	Y	N
23	Aziz Z,2012	A systematic review of silver-containing dressings and topical silver agents (used with dressings) for burn wounds	Y	Y	Y	Y	Y	U	Y	Y	Y	Y	Y	Y	Y	U	Y	Y	Y	Y	Y	Y	Y	Y	Y	Y	U	Y	Y	Y	Y	Y	Y	Y	Y
24	Avni T,2010	Prophylactic antibiotics for burns patients: systematic review and meta-analysis	Y	Y	Y	Y	Y	Y	Y	Y	Y	Y	Y	N	U	Y	Y	Y	U	Y	Y	Y	Y	Y	Y	Y	Y	Y	Y	U	Y	Y	N	Y	Y
Note: Y:Yes; N:No;U:Unclear; Q1:Was the evidence-based question posed clear and unambiguous? Q2:Were the inclusion criteria for the literature appropriate? Q3:Was the search strategy used appropriate? Q4:Were the sources of the research papers appropriate? Q5:Were the quality criteria of the literature appropriate? Q6:Was the quality assessment done independently by ≥2 researchers? Q7:Were measur…
